# Supplementary material for: Patulin Ameliorates Hypertrophied Lipid Accumulation and Lipopolysaccharide-Induced Inflammatory Response by Modulating Mitochondrial Respiration
Source: Antioxidants (Basel). 2023 Sep 11;12(9):1750. doi: 10.3390/antiox12091750 (PMC10526082; doi:10.3390/antiox12091750)
Supplement: Supplementary file 1 [file antioxidants-12-01750-s001.zip]

Archive with 1 entries (1 files):
- antioxidants-2589156-Supplymentary.pdf
